# Supplementary material for: Transcription Factors AsMYB1 and AsMYB3 Regulate Betalain Biosynthesis in Aspergillus sydowii H-1
Source: J Fungi (Basel). 2025 Nov 6;11(11):793. doi: 10.3390/jof11110793 (PMC12653660; doi:10.3390/jof11110793)
Supplement: Supplementary file 1 [file jof-11-00793-s001.zip]

Archive with 14 entries (13 files):
- supplementary file S1.pdf
- supplementary file S2/
- supplementary file S2/AsDODA1 MS 212.xps
- supplementary file S2/AsDODA1 MS 230.xps
- supplementary file S2/AsDODA1 MS 391.xps
- supplementary file S2/AsDODA1 MS.xps
- supplementary file S2/Control MS 212.xps
- supplementary file S2/Control MS 230.xps
- supplementary file S2/Control MS 391.xps
- supplementary file S2/Control MS ms.xps
- supplementary file S2/GdDODA MS 212.xps
- supplementary file S2/GdDODA MS 230.xps
- supplementary file S2/GdDODA MS 391.xps
- supplementary file S2/GdDODA MS.xps
